# Supplementary material for: Titania-Based Oxide Catalysts for Removing Nitrogen Oxides
Source: Materials (Basel). 2025 Dec 20;19(1):20. doi: 10.3390/ma19010020 (PMC12786766; doi:10.3390/ma19010020)
Supplement: Supplementary file 1 [file materials-19-00020-s001.zip]

Archive with 1 entries (1 files):
- materials-3985112-supplementary.pdf
